# Supplementary material for: Effective Signal Extraction Algorithm for Cerebral Blood Oxygen Based on Dual Detectors
Source: Sensors (Basel). 2024 Mar 12;24(6):1820. doi: 10.3390/s24061820 (PMC10974257; doi:10.3390/s24061820)
Supplement: Supplementary file 1 [file sensors-24-01820-s001.zip]

Archive with 1 entries (1 files):
- sensors-2904413-supplementary.pdf
